# Supplementary material for: CYP27A1 expression is associated with risk of late lethal estrogen receptor-positive breast cancer in postmenopausal patients
Source: Breast Cancer Res. 2020 Nov 11;22:123. doi: 10.1186/s13058-020-01347-x (PMC7656740; doi:10.1186/s13058-020-01347-x)
Supplement: Supplementary file 1 — Additional file 1:. Supplementary table 1: Baseline patient and tumor characteristics in evaluable and non-evaluable patients. [file 13058_2020_1347_MOESM1_ESM.xlsx]

## Sheet: Supplementary Table 1
Supplementary Table 1 Baseline patient and tumor characteristics in evaluable and non-evaluable patients
	MDCS				BC-Blood
	All Patients with Invasive breast cancers (1991-2010)	Patients with evaluable CYP27A1	Patients with missing CYP27A1		All Patients with Invasive breast cancers (2002-2012)	Patients with evaluable CYP27A1	Patients with missing CYP27A1
Characteristic	N (%)	N (%)	N (%)		N (%)	N (%)	N (%)
	910	645	265		987	813	174
Age at BC diagnosis, yrs
Age at diagnosis <55 yrs	97 (10.7)	63 (9.8)	34 (12.8)		310 (31.4)	253 (31.1)	57 (32.8)
Age at diagnosis ≥55 yrs	813 (89.3)	582 (90.2)	231 (87.2)		677 (68.6)	560 (68.9)	117 (67.2)
ER status
Positive	671 (88.3)	522 (87.4)	149 (91.4)		866 (87.7)	711 (87.6)	155 (89.1)
Negative	89 (11.7)	75 (12.6)	14 (8.6)		120 (12.2)	101 (12.4)	19 (10.9)
PgR status
Positive	378 (54.9)	295 (54.5)	83 (56.1)		697 (70.6)	580 (71.4)	117 (67.2)
Negative	311 (45.1)	246 (45.5)	65 (43.9)		289 (29.3)	232 (28.6)	57 (32.8)
Tumor Size
≤ 20 mm	637 (71.8)	445 (69.3)	192 (78.4)		726 (73.6)	596 (73.3)	130 (74.7)
> 20 mm	250 (28.2)	197 (30.7)	53 (21.6)		261 (24.6)	217 (26.7)	44 (25.3)
Nodal status
Negative	557 (68.0)	394 (64.5)	163 (78.4)		609 (61.8)	495 (61.0)	114 (65.5)
Positive	262 (32.0)	217 (35.5)	45 (21.6)		376 (38.1)	316 (39.0)	60 (34.3)
Histological grade
1&2	619 (74.1)	451 (71.6)	168 (82.0)		742 (75.1)	600 (73.8)	142 (81.6)
3	216 (25.9)	179 (28.4)	37 (18.0)		244 (24.7)	213 (26.2)	31 (17.8)
Radiotherapy
Yes	499 (60.5)	376 (63.6)	123 (52.6)		622 (63.0)	521 (64.1)	101 (58.0)
No	326 (39.5)	215 (36.4)	111 (47.4)		365 (37.0)	292 (35.9)	73 (42.0)
Endocrine therapy
Yes	469 (53.4)	380 (59.9)	89 (36.5)		679 (68.9)	571 (70.2)	108 (62.0)
No	409 (46.6)	254 (40.1)	155 (63.5)		306 (31.1)	240 (29.8)	66 (37.9)
Chemotherapy
Yes	126 (15.3)	106 (17.9)	20 (8.6)		246 (24.9)	207 (25.5)	39 (22.4)
No	697 (84.7)	485 (82.1)	212 (91.4)		741 (75.1)	606 (74.5)	135 (77.6)
