# Supplementary material for: CYP27A1 expression is associated with risk of late lethal estrogen receptor-positive breast cancer in postmenopausal patients
Source: Breast Cancer Res. 2020 Nov 11;22:123. doi: 10.1186/s13058-020-01347-x (PMC7656740; doi:10.1186/s13058-020-01347-x)
Supplement: Supplementary file 2 — Additional file 2:. Supplementary table 2: Associations between CYP27A1 expression and anthropometric factors in the BC-Blood cohort. [file 13058_2020_1347_MOESM2_ESM.xlsx]

## Sheet: Supplementary Table 2
Supplementary Table 2 Associations between CYP27A1 expression and anthropometric factors in BC-Blood cohort
	BC-blood : Median (IQR) or No (%)
	Overall	CYP27A1 Low	CYP27A1 High	OR* (95% CI)
Characteristic
BMI, Kg/m2	25.1 (22.5-28.3)	24.9 (22.6-27.8)	25.5 (22.5-29.0)	1.02 (0.99-1.06)
BMI <25, Kg/m2,	391 (49.5)	290 (50.7)	101 (46.3)	ref
BMI ≥25, Kg/m2,	399 (50.5)	282 (49.3)	117 (53.7)	1.1 (0.81-1.5)
Waist to hip ratio	0.85 (0.81-0.90)	0.85 (0.80-0.90)	0.87 (0.82-0.91)	4.3 (0.43-43.3)
Waist to hip ratio ≤0.85	374 (47.8)	280 (49.4)	94 (43.5)	ref
Waist to hip ratio >0.85	409 (52.2)	287 (50.6)	122 (56.5)	1.03 (0.74-1.4)
* Odds ratios are only adjusted for storage time of FFPE blocks.
