# Supplementary material for: CYP27A1 expression is associated with risk of late lethal estrogen receptor-positive breast cancer in postmenopausal patients
Source: Breast Cancer Res. 2020 Nov 11;22:123. doi: 10.1186/s13058-020-01347-x (PMC7656740; doi:10.1186/s13058-020-01347-x)
Supplement: Supplementary file 3 — Additional file 3:. Supplementary table 3: Adjusted hazard ratios (95%CI) for overall survival and breast cancer-specific survival by tumor CYP27A1 expression in MDCS cohort over the full follow up period. [file 13058_2020_1347_MOESM3_ESM.xlsx]

## Sheet: Supplementary Table 3
Supplementary Table 3 Adjusted hazard ratios (95%CI) for overall survival and breast cancer-specific survival by tumor CYP27A1 expression in MDCS cohort over the full follow up period
	Model 1a			Model 2b
	No at Risk	No of events	CYP27A1 High vs Low HR (95%CI)	No at Risk	No of events	CYP27A1 High vs Low HR (95%CI)
Overall survival
All	569	198	1.44 (1.02-2.01)	514	186	1.37 (0.96-1.99)
			P=0.04			P=0.09
ER+	498	168	1.60 (1.10-2.31)	448	159	1.56 (1.05-2.30)
			P=0.01			P=0.03
ER+ and age ≥ 55 yrs	450	157	1.61 (1.10-2.40)	400	148	1.60 (1.10-2.36)
			P=0.01			P=0.03
Breast cancer-specific survival
All	569	101	1.40 (0.88-2.30)	514	96	1.40 (0.84-2.23)
			P=0.16			P=0.21
ER+	498	80	1.60 (0.91-2.70)	448	77	1.60 (0.91-2.80)
			P=0.1			P=0.11
ER+ and age ≥ 55 yrs	450	71	1.70 (0.97-2.92)	400	68	1.72 (0.96-3.10)
			P=0.08			P=0.07
HR; Hazard ratio, CI; Confidence interval, ER+; Estrogen receptor positive
aModel 1: adjusted for age at diagnosis, tumor size, lymph node involvement, ER expression, tumor histological grade and FFPE block storage duration.
bModel 2 : Model 1 + adjusted for local (radiotherapy) and systemic (endocrine and chemotheray) treatments.
