# Supplementary material for: CYP27A1 expression is associated with risk of late lethal estrogen receptor-positive breast cancer in postmenopausal patients
Source: Breast Cancer Res. 2020 Nov 11;22:123. doi: 10.1186/s13058-020-01347-x (PMC7656740; doi:10.1186/s13058-020-01347-x)
Supplement: Supplementary file 4 — Additional file 4:. Supplementary table 4: Adjusted hazard ratios (95%CI) for overall survival and recurrence-free survival by tumor CYP27A1 expression in BC-blood cohort over the full follow up period. [file 13058_2020_1347_MOESM4_ESM.xlsx]

## Sheet: Supplementary Table 4
Supplementary Table 4 Adjusted hazard ratios (95%CI) for overall survival and recurrence-free survival by tumor CYP27A1 expression in BC-blood cohort over the full follow up period
	Model 1a			Model 2b
	No at Risk	No of events	CYP27A1 high vs Low HR (95%CI)a	No at Risk	No of events	CYP27A1 high vs Low HR (95%CI)b
Overall survival
All	805	105	1.25 (0.79-1.96)	803	105	1.18 (0.75-1.86)
			P=0.34			P=0.48
ER+	694	79	1.33 (0.77-2.30)	692	79	1.36 (0.78-2.34)
			P=0.30			P=0.28
ER+ and age ≥ 55 yrs	484	66	1.15 (0.61-2.16)	482	66	1.16 (0.62-2.19)
			P=0.66			P=0.64
ER+ and age < 55 yrs	208	13	2.21 (0.64-7.59)	208	13	2.05 (0.56-7.44)
			P=0.21			P=0.28
Recurrence-free survival
All	805	172	1.25 (0.88-1.78)	803	172	1.25 (0.88-1.79)
			P=0.22			P=0.22
ER+	702	139	1.23 (0.82-1.86)	700	139	1.28 (0.85-1.94)
			P=0.32			P=0.24
ER+ and age ≥ 55 yrs	488	104	1.02 (0.62-1.69)	486	104	1.04 (0.63-1.73)
			P=0.93			P=0.87
ER+ and age <55 yrs	214	35	1.84 (0.86-3.92)	214	35	2.14 (0.98-4.67)
			P=0.11			P=0.06
HR; Hazard ratio, CI; Confidence interval, ER+; Estrogen receptor positive
aModel 1: adjusted for age at diagnosis, tumor size, lymph node involvement, ER expression, tumor histological grade and FFPE block storage duration.
bModel 2 : Model 1 + adjusted for local (radiotherapy) and systemic (endocrine and chemotheray) treatments.
